# Supplementary material for: 1-(Bromo­meth­yl)adamantane
Source: Acta Crystallogr Sect E Struct Rep Online. 2011 Jun 25;67(Pt 7):o1820. doi: 10.1107/S1600536811023695 (PMC3151762; doi:10.1107/S1600536811023695)
Supplement: Supplementary file 2 [file e-67-o1820-Isup2.hkl]

# 
# h,k,l, Fc-squared, Fo-squared, sigma(Fo-squared) and status flag 
# 
data_I
_shelx_title ' ac1003 in C2/m' 
_shelx_refln_list_code          4 
_shelx_F_calc_maximum      174.45 
_exptl_crystal_F_000       472.00 
_reflns_d_resolution_high  0.8415 
 
loop_ 
 _symmetry_equiv_pos_as_xyz 
 'x, y, z' 
 '-x, y, -z' 
 'x+1/2, y+1/2, z' 
 '-x+1/2, y+1/2, -z' 
 '-x, -y, -z' 
 'x, -y, z' 
 '-x+1/2, -y+1/2, -z' 
 'x+1/2, -y+1/2, z' 
 
_cell_length_a    10.7250 
_cell_length_b     7.0066 
_cell_length_c    13.4479 
_cell_angle_alpha  90.000 
_cell_angle_beta  101.801 
_cell_angle_gamma  90.000 
 
_shelx_F_squared_multiplier     1.000 
 
loop_ 
 _refln_index_h 
 _refln_index_k 
 _refln_index_l 
 _refln_F_squared_calc 
 _refln_F_squared_meas 
 _refln_F_squared_sigma 
 _refln_observed_status 
   2   0   0    10760.33    11194.50     52.90 o 
   4   0   0      931.81      841.41      8.67 o 
   6   0   0     1071.58     1013.77      9.97 o 
   8   0   0      608.83      590.97     10.17 o 
  10   0   0     1451.94     1482.56     18.13 o 
  12   0   0      166.80      185.44     17.21 o 
   1   1   0       37.95       40.09      1.90 o 
   3   1   0    11785.83    12060.75     55.06 o 
   5   1   0      473.79      574.34      5.54 o 
   7   1   0     3906.02     3954.70     13.88 o 
   9   1   0      270.84      260.54      7.39 o 
  11   1   0      517.64      502.60     11.72 o 
   0   2   0    15963.22    15414.29     34.75 o 
   2   2   0        7.64       19.95      1.79 o 
   4   2   0     6514.63     6478.92     40.90 o 
   6   2   0    10396.76    10379.71     49.29 o 
   8   2   0       11.08        9.22      5.32 o 
  10   2   0      871.40      842.35     12.35 o 
  12   2   0      117.78      112.33     10.04 o 
   1   3   0     2845.73     2832.19     10.77 o 
   3   3   0     9816.93     9790.68     39.45 o 
   5   3   0      554.15      557.70      6.57 o 
   7   3   0      585.91      584.64      8.03 o 
   9   3   0      201.57      166.82      7.66 o 
  11   3   0      727.74      692.69     13.01 o 
   0   4   0    14015.97    13835.27     69.50 o 
   2   4   0      440.62      412.33      7.19 o 
   4   4   0     2755.81     2760.23     37.73 o 
   6   4   0     4155.06     4127.40     22.45 o 
   8   4   0        6.23        7.75      7.66 o 
  10   4   0      627.84      604.76     15.05 o 
   1   5   0      279.60      272.65      7.23 o 
   3   5   0     3172.99     3171.03     23.98 o 
   5   5   0      139.61      146.80     16.40 o 
   7   5   0     2522.74     2451.33     40.27 o 
   9   5   0      279.32      302.33     25.03 o 
   0   6   0    14034.35    13603.72     70.91 o 
   2   6   0     1094.90     1094.13     17.07 o 
   4   6   0      542.04      622.64     24.52 o 
   6   6   0      390.73      446.99     24.13 o 
   8   6   0      175.50      178.27     22.35 o 
   1   7   0      228.69      253.30     16.77 o 
   3   7   0     1772.96     1842.91     45.18 o 
   5   7   0      102.14      105.58     20.86 o 
   0   8   0     1168.04     1233.64     40.11 o 
   2   8   0        6.64       13.72     24.99 o 
 -12   0   1      141.51      146.01     14.81 o 
 -10   0   1     1373.05     1310.75     26.62 o 
  -8   0   1        7.01        6.18      7.66 o 
  -6   0   1    18647.32    19174.00     76.61 o 
  -4   0   1     5013.31     5280.42     28.18 o 
  -2   0   1      161.23      247.53      4.43 o 
   2   0   1     3170.27     3414.67     14.07 o 
   4   0   1    13697.46    13730.90     34.84 o 
   6   0   1     1751.60     1772.65     13.76 o 
   8   0   1     1214.55     1195.88     16.53 o 
  10   0   1     2530.62     2449.84     29.98 o 
  12   0   1       16.07       17.55     16.80 o 
 -11   1   1      568.44      549.84     10.38 o 
  -9   1   1     1095.66     1102.89      9.68 o 
  -7   1   1     2069.33     2059.51     11.37 o 
  -5   1   1      684.17      867.21      7.77 o 
  -3   1   1     5500.24     5703.75     28.29 o 
  -1   1   1     2660.64     2916.66      9.47 o 
   1   1   1    30431.94    26412.43     63.92 o 
   3   1   1     3853.74     4033.09     14.96 o 
   5   1   1      936.42      990.54      6.55 o 
   7   1   1     5091.32     5159.33     16.61 o 
   9   1   1       25.85       19.57      7.34 o 
  11   1   1      643.47      620.83     13.73 o 
 -12   2   1     1043.60     1090.36     14.67 o 
 -10   2   1     1887.89     1872.12     14.35 o 
  -8   2   1     1536.88     1519.42     11.82 o 
  -6   2   1     4335.63     4392.45     19.14 o 
  -4   2   1     4203.39     4287.12     13.74 o 
  -2   2   1     4301.85     4533.77      9.60 o 
   0   2   1    20990.90    20009.46     40.29 o 
   2   2   1        5.84       17.33      1.70 o 
   4   2   1     8032.14     8044.58     24.61 o 
   6   2   1      611.51      603.28      6.61 o 
   8   2   1       21.15       24.06      6.33 o 
  10   2   1      823.59      852.08     12.99 o 
 -11   3   1     1346.98     1283.26     14.43 o 
  -9   3   1      961.30      949.80     11.06 o 
  -7   3   1      467.78      466.23      8.36 o 
  -5   3   1      766.58      776.21      7.75 o 
  -3   3   1     6517.64     6370.70     18.21 o 
  -1   3   1     1195.34     1217.82      7.12 o 
   1   3   1      830.34      734.95      6.79 o 
   3   3   1      343.43      244.77      3.40 o 
   5   3   1     3009.22     3035.00     12.23 o 
   7   3   1    13734.56    13339.72     30.81 o 
   9   3   1      214.84      216.98      8.62 o 
  11   3   1      104.27      108.80     10.13 o 
 -10   4   1     1141.65     1084.71     16.29 o 
  -8   4   1      470.85      473.07     10.66 o 
  -6   4   1     4140.10     3960.58     25.51 o 
  -4   4   1     2317.92     2301.05     15.21 o 
  -2   4   1     1399.45     1403.06     12.44 o 
   0   4   1     6766.26     6860.26     21.91 o 
   2   4   1      109.62      121.20      5.68 o 
   4   4   1     5035.09     4924.53     59.26 o 
   6   4   1      387.88      359.49     10.55 o 
   8   4   1       25.90       30.25     10.06 o 
  10   4   1      815.26      821.35     19.12 o 
  -9   5   1      430.07      441.04     26.30 o 
  -7   5   1     1278.66     1339.91     32.24 o 
  -5   5   1      371.53      352.85     19.46 o 
  -3   5   1     2326.72     2426.05     20.88 o 
  -1   5   1      139.70      156.77      6.77 o 
   1   5   1     9095.78     9046.40     55.65 o 
   3   5   1     2322.41     2314.60     41.44 o 
   5   5   1      139.11      158.58     17.00 o 
   7   5   1     1533.03     1540.42     34.05 o 
   9   5   1       96.15       88.77     20.51 o 
  -8   6   1        3.08        5.05     20.81 o 
  -6   6   1     4144.52     3974.54    114.51 o 
  -4   6   1     1175.07     1229.77     23.26 o 
  -2   6   1      144.77      150.39     10.10 o 
   0   6   1     1923.70     2006.00     19.74 o 
   2   6   1      219.49      223.50     11.29 o 
   4   6   1     2702.18     2761.80     42.05 o 
   6   6   1      372.86      374.46     23.46 o 
   8   6   1      271.73      269.88     23.88 o 
  -5   7   1        9.08       10.24     19.30 o 
  -3   7   1     1276.91     1353.55     25.77 o 
  -1   7   1        6.71       11.19     13.34 o 
   1   7   1     1886.67     1900.76     26.18 o 
   3   7   1      513.74      519.14     18.68 o 
   5   7   1      268.93      330.68     25.56 o 
  -2   8   1      513.45      529.40     33.60 o 
   0   8   1     2108.48     2142.25     67.13 o 
   2   8   1        3.05        9.07     20.46 o 
 -12   0   2      351.86      385.24     14.85 o 
 -10   0   2     1152.18     1105.20     14.93 o 
  -8   0   2        1.52        2.07      8.11 o 
  -6   0   2    10278.32    10311.93     35.00 o 
  -4   0   2    20171.64    21062.87     53.80 o 
  -2   0   2     7844.55     8408.73     66.15 o 
   0   0   2      242.81      258.22      5.87 o 
   2   0   2     2516.43     2761.52     15.02 o 
   4   0   2     8112.63     8102.91     28.19 o 
   6   0   2      499.75      532.22     10.72 o 
   8   0   2      143.07      144.42      8.42 o 
  10   0   2       13.90       13.33     14.54 o 
  12   0   2      511.17      519.64     23.71 o 
 -11   1   2       31.24       33.12      7.23 o 
  -9   1   2     1797.45     1686.91     16.10 o 
  -7   1   2      632.71      570.43      8.01 o 
  -5   1   2     6690.38     7071.42     42.07 o 
  -3   1   2     9140.97     9368.45     45.16 o 
  -1   1   2     3068.17     3397.35     13.37 o 
   1   1   2    18213.57    17629.93     52.25 o 
   3   1   2     1829.42     1911.34     12.01 o 
   5   1   2     2388.65     2470.43     10.39 o 
   7   1   2     4099.66     4101.01     32.43 o 
   9   1   2       71.42       70.39      7.82 o 
  11   1   2     1428.88     1320.65     18.66 o 
 -12   2   2      665.72      666.30     12.78 o 
 -10   2   2     1720.97     1738.48     14.58 o 
  -8   2   2      222.10      216.46      6.81 o 
  -6   2   2     5143.36     5143.05     22.78 o 
  -4   2   2     2015.88     2108.29     14.07 o 
  -2   2   2     6820.78     6992.66     26.11 o 
   0   2   2    12181.11    11915.47     48.88 o 
   2   2   2     4539.06     5213.40     15.80 o 
   4   2   2     4149.78     3975.79     18.34 o 
   6   2   2      192.67      224.28      5.78 o 
   8   2   2     3303.53     3367.62     18.84 o 
  10   2   2      313.48      331.92     10.81 o 
 -11   3   2       31.71       39.99      8.21 o 
  -9   3   2     1681.21     1694.81     13.55 o 
  -7   3   2     3290.69     3307.65     16.01 o 
  -5   3   2     1244.87     1277.57      8.21 o 
  -3   3   2     7596.90     7500.97     29.56 o 
  -1   3   2       52.46       78.68      2.95 o 
   1   3   2    20734.86    20016.71     82.30 o 
   3   3   2     1049.05     1053.02      6.68 o 
   5   3   2      669.09      678.76      7.49 o 
   7   3   2     1963.09     1960.69     14.27 o 
   9   3   2      149.46      142.06      8.69 o 
  11   3   2      831.04      827.32     14.55 o 
 -10   4   2     1090.90     1093.31     15.96 o 
  -8   4   2       82.06       78.81     10.23 o 
  -6   4   2     3960.01     3881.99     25.36 o 
  -4   4   2     1989.38     2013.81     14.48 o 
  -2   4   2     3499.62     3419.04     21.30 o 
   0   4   2     3612.29     3598.32     20.07 o 
   2   4   2      231.12      301.82      8.32 o 
   4   4   2     2634.14     2505.41     25.18 o 
   6   4   2       31.94       32.21     14.58 o 
   8   4   2     1480.74     1471.41     20.41 o 
  10   4   2      120.28      126.13     14.35 o 
  -9   5   2      764.37      820.81     30.62 o 
  -7   5   2      117.38      130.95     18.32 o 
  -5   5   2     2228.77     2173.12     26.89 o 
  -3   5   2     3651.05     3708.44     36.70 o 
  -1   5   2      721.89      769.52     10.41 o 
   1   5   2     4232.73     4323.09     52.19 o 
   3   5   2     1078.03     1062.41     18.95 o 
   5   5   2     1129.59     1054.20     29.03 o 
   7   5   2     2100.56     2088.81     37.97 o 
   9   5   2       95.55       85.03     21.16 o 
  -8   6   2        0.81        3.67     22.35 o 
  -6   6   2     2877.38     2916.43     45.16 o 
  -4   6   2     2379.17     2349.76     37.54 o 
  -2   6   2     1549.34     1615.74     19.31 o 
   0   6   2      620.16      633.13     13.33 o 
   2   6   2      412.36      428.61     15.80 o 
   4   6   2     2179.91     2248.77     42.71 o 
   6   6   2      151.17      157.72     20.90 o 
   8   6   2       27.64       17.99     20.23 o 
  -5   7   2      832.28      794.46     23.38 o 
  -3   7   2     1609.12     1648.83     34.56 o 
  -1   7   2       65.50       55.81     12.06 o 
   1   7   2     2775.07     2887.13     97.13 o 
   3   7   2      344.59      360.97     17.84 o 
   5   7   2      409.96      412.65     29.12 o 
  -2   8   2      801.25      800.54     28.88 o 
   0   8   2     1304.10     1324.54     41.97 o 
   2   8   2      368.80      382.62     22.39 o 
 -12   0   3      927.21      943.33     16.31 o 
 -10   0   3     1751.92     1958.46     22.89 o 
  -8   0   3      336.68      293.52     10.65 o 
  -6   0   3      523.93      418.32      9.30 o 
  -4   0   3        8.89       47.47      6.76 o 
  -2   0   3     9876.28    10201.58     37.50 o 
   0   0   3    17265.41    16657.02     98.35 o 
   2   0   3     2048.17     2464.99     49.03 o 
   4   0   3     7448.74     7383.51     23.80 o 
   6   0   3      120.59      137.50      6.71 o 
   8   0   3     3230.54     3153.15     30.60 o 
  10   0   3       19.48       10.92     14.78 o 
 -11   1   3        0.41        9.45      7.50 o 
  -9   1   3     1780.51     1663.12     14.02 o 
  -7   1   3     1436.68     1433.33     11.99 o 
  -5   1   3     7924.29     8135.95     39.22 o 
  -3   1   3     9475.81     9819.97     45.20 o 
  -1   1   3     3082.19     3261.15      9.66 o 
   1   1   3    16650.30    16164.38     49.34 o 
   3   1   3     1028.20     1086.17      6.12 o 
   5   1   3     4182.35     4263.08     13.72 o 
   7   1   3     2184.15     2197.76     14.62 o 
   9   1   3      188.12      176.21     10.65 o 
  11   1   3      374.01      378.11     14.68 o 
 -12   2   3      166.88      151.59      8.90 o 
 -10   2   3     1213.24     1200.93     12.74 o 
  -8   2   3      361.92      356.17      8.62 o 
  -6   2   3     5965.17     5884.08     22.34 o 
  -4   2   3      564.77      592.35      5.81 o 
  -2   2   3    10296.26    10341.29     29.03 o 
   0   2   3      891.21      800.26      6.09 o 
   2   2   3     6254.57     6659.88     26.40 o 
   4   2   3     4054.67     4009.26     15.74 o 
   6   2   3      243.79      250.60      6.36 o 
   8   2   3     1873.68     1869.22     16.56 o 
  10   2   3       99.19      104.70     10.17 o 
 -11   3   3       83.68       94.17      8.60 o 
  -9   3   3     1516.81     1552.22     13.17 o 
  -7   3   3      196.94      206.61      7.66 o 
  -5   3   3     2906.71     2895.70     13.03 o 
  -3   3   3     3895.98     3940.11     14.69 o 
  -1   3   3      810.56      826.90      4.71 o 
   1   3   3    16721.97    15891.35    103.38 o 
   3   3   3     6475.15     7039.02     20.09 o 
   5   3   3     2771.72     2680.23     13.10 o 
   7   3   3      300.86      279.24      7.88 o 
   9   3   3      320.82      297.82     10.16 o 
 -10   4   3      864.80      836.01     16.63 o 
  -8   4   3      187.44      184.51     11.36 o 
  -6   4   3     2648.91     2609.37     19.18 o 
  -4   4   3       53.25       50.47      5.25 o 
  -2   4   3     5188.63     5101.25     42.72 o 
   0   4   3     1699.41     1560.70     10.11 o 
   2   4   3     3300.50     3393.39     39.00 o 
   4   4   3     2626.26     2491.88     19.02 o 
   6   4   3       73.52       71.21      9.83 o 
   8   4   3     1417.37     1478.13     61.21 o 
  10   4   3       16.69       15.92     19.63 o 
  -9   5   3      876.40      918.57     31.89 o 
  -7   5   3      673.97      646.96     25.44 o 
  -5   5   3     2869.45     2890.55     34.41 o 
  -3   5   3     3851.27     3837.16     27.00 o 
  -1   5   3      594.53      599.13      9.62 o 
   1   5   3     3797.84     3740.75     51.70 o 
   3   5   3      246.01      216.97     12.74 o 
   5   5   3     1975.07     2086.81     62.22 o 
   7   5   3     1336.25     1354.95     32.75 o 
   9   5   3      349.17      390.77     26.55 o 
  -8   6   3      122.28      131.63     21.24 o 
  -6   6   3      449.33      485.48     18.89 o 
  -4   6   3        0.89        1.63     11.57 o 
  -2   6   3     2403.35     2436.67     40.55 o 
   0   6   3     2170.24     2159.60     45.85 o 
   2   6   3      652.59      642.21     18.48 o 
   4   6   3     1565.37     1490.80     25.73 o 
   6   6   3       33.62       35.10     21.04 o 
  -5   7   3     1139.04     1151.75     26.97 o 
  -3   7   3     1378.22     1422.41     58.01 o 
  -1   7   3      212.40      204.68     14.28 o 
   1   7   3     2622.86     2710.34    105.32 o 
   3   7   3      524.50      551.40     20.00 o 
   5   7   3      710.90      770.53     30.95 o 
  -2   8   3     1058.35     1067.86     41.38 o 
   0   8   3       82.53       64.98     25.23 o 
   2   8   3      700.48      738.66     28.05 o 
 -12   0   4      933.47      847.56     19.54 o 
 -10   0   4     1195.06     1161.12     19.00 o 
  -8   0   4     1702.78     1627.98     18.65 o 
  -6   0   4     8508.85     8834.56     95.22 o 
  -4   0   4      471.01      454.25      5.24 o 
  -2   0   4    10040.21    10305.56     33.02 o 
   0   0   4       34.76       56.92      6.09 o 
   2   0   4     3057.76     3118.45     26.19 o 
   4   0   4     2144.78     2097.94     12.43 o 
   6   0   4      215.25      225.29      9.22 o 
   8   0   4     3608.28     3568.99     33.87 o 
  10   0   4      816.47      818.74     23.36 o 
 -11   1   4      323.96      373.21     10.68 o 
  -9   1   4     3149.77     3305.54     19.13 o 
  -7   1   4      298.85      302.63      7.55 o 
  -5   1   4     5224.02     5177.72     22.34 o 
  -3   1   4     5759.71     5917.66     13.68 o 
  -1   1   4     1823.56     1869.23      7.46 o 
   1   1   4    10127.27     9971.54     57.42 o 
   3   1   4       24.42       38.82      2.68 o 
   5   1   4     5175.55     5198.07     28.68 o 
   7   1   4      414.95      426.63      8.31 o 
   9   1   4      673.17      660.53     13.56 o 
  11   1   4      277.51      301.65     14.38 o 
 -12   2   4     1145.77     1147.58     14.78 o 
 -10   2   4      283.35      283.70      9.54 o 
  -8   2   4     1395.74     1361.91     13.28 o 
  -6   2   4     3357.87     3321.58     14.73 o 
  -4   2   4       15.38       21.87      3.38 o 
  -2   2   4     6607.90     6634.24     20.68 o 
   0   2   4     1864.68     1884.64      8.53 o 
   2   2   4     8048.97     8204.67     30.69 o 
   4   2   4     3022.14     3099.91     14.54 o 
   6   2   4      757.25      768.22      9.13 o 
   8   2   4     1611.67     1609.90     14.45 o 
  10   2   4       28.12       30.54     10.95 o 
 -11   3   4       76.15       79.52     10.96 o 
  -9   3   4     3688.38     3569.67     34.42 o 
  -7   3   4      554.57      544.06      9.55 o 
  -5   3   4     5519.57     5484.07     19.22 o 
  -3   3   4     3111.88     3112.82     11.75 o 
  -1   3   4     2285.84     2202.31      9.12 o 
   1   3   4     1704.59     1424.03      9.56 o 
   3   3   4       52.32       70.99      3.96 o 
   5   3   4     3162.01     3113.54     20.70 o 
   7   3   4     1452.86     1453.22     12.67 o 
   9   3   4      267.89      260.32     10.12 o 
 -10   4   4      297.00      278.40     15.22 o 
  -8   4   4     1014.19      993.13     17.41 o 
  -6   4   4     2885.34     2795.92     20.19 o 
  -4   4   4       47.95       49.20      5.56 o 
  -2   4   4     4372.18     4196.50     33.07 o 
   0   4   4      725.77      701.47      8.11 o 
   2   4   4     4127.67     4220.21     21.52 o 
   4   4   4     1809.52     1728.08     15.18 o 
   6   4   4      389.21      384.21     11.92 o 
   8   4   4     1364.58     1413.74     34.70 o 
  -9   5   4     1157.59     1231.04     46.96 o 
  -7   5   4      114.32      123.62     14.04 o 
  -5   5   4     1632.18     1659.15     20.73 o 
  -3   5   4     2245.57     2283.82     21.58 o 
  -1   5   4      679.81      698.58     13.90 o 
   1   5   4     4100.09     4069.17     55.95 o 
   3   5   4       73.75      102.91     12.75 o 
   5   5   4     2303.20     2170.97     33.89 o 
   7   5   4       88.92       66.40     20.07 o 
  -8   6   4      544.05      574.91     28.29 o 
  -6   6   4     2111.36     2156.86     50.72 o 
  -4   6   4      145.91      157.98     11.57 o 
  -2   6   4     2505.65     2483.36     47.36 o 
   0   6   4      119.57      115.63     12.01 o 
   2   6   4     1190.27     1240.84     29.12 o 
   4   6   4      559.68      475.90     18.90 o 
   6   6   4       89.00      111.26     21.01 o 
  -5   7   4     1047.91     1047.26     30.36 o 
  -3   7   4      900.14      952.10     22.67 o 
  -1   7   4      359.43      354.65     19.40 o 
   1   7   4     1191.96     1184.00     32.78 o 
   3   7   4        0.06        6.90     15.20 o 
   5   7   4     1003.61      985.55     34.15 o 
  -2   8   4      868.61      862.57     39.18 o 
   0   8   4      228.30      243.36     23.73 o 
 -12   0   5      861.54      857.94     20.34 o 
 -10   0   5       88.90       71.58     11.52 o 
  -8   0   5     1870.79     1840.34     20.11 o 
  -6   0   5     1788.47     1815.59     25.85 o 
  -4   0   5     1158.63     1144.81     10.84 o 
  -2   0   5    23949.39    23960.14     84.77 o 
   0   0   5     3564.79     4009.72     28.14 o 
   2   0   5     6509.28     6556.00     34.30 o 
   4   0   5      941.83      950.63     11.46 o 
   6   0   5     1161.64     1208.93     17.62 o 
   8   0   5      374.76      375.69     18.34 o 
  10   0   5       30.80       26.76     18.41 o 
 -11   1   5      710.38      686.50     12.50 o 
  -9   1   5     2096.08     2151.49     16.35 o 
  -7   1   5      125.35      126.46      6.77 o 
  -5   1   5     9915.68     9942.70     58.06 o 
  -3   1   5     1509.58     1437.52      7.88 o 
  -1   1   5     6897.18     6894.00     22.28 o 
   1   1   5     7478.93     7323.49     30.33 o 
   3   1   5       43.22       41.07      3.98 o 
   5   1   5     3469.13     3465.47     15.37 o 
   7   1   5      238.57      245.31      7.61 o 
   9   1   5     1023.89     1027.64     15.31 o 
 -12   2   5      509.30      517.89     13.93 o 
 -10   2   5      187.14      177.76      9.67 o 
  -8   2   5     4422.75     4284.79     23.32 o 
  -6   2   5     3423.32     3399.90     15.50 o 
  -4   2   5     1479.37     1471.07      9.29 o 
  -2   2   5     6341.04     6266.56     18.23 o 
   0   2   5       61.58       62.31      3.05 o 
   2   2   5     3859.68     3706.84     16.41 o 
   4   2   5     2072.21     2076.28     11.65 o 
   6   2   5      452.03      472.80      7.77 o 
   8   2   5     1094.01     1114.76     12.87 o 
  10   2   5       32.73       29.57     10.43 o 
 -11   3   5      337.44      372.73     13.21 o 
  -9   3   5      296.97      324.69     10.44 o 
  -7   3   5       65.41       61.19      6.18 o 
  -5   3   5     5474.44     5445.37     23.21 o 
  -3   3   5     2408.50     2481.18     11.34 o 
  -1   3   5     3674.03     3546.01     15.26 o 
   1   3   5     7545.35     7361.41     24.11 o 
   3   3   5      493.93      536.32      8.07 o 
   5   3   5     2667.83     2635.86     14.95 o 
   7   3   5        2.99        2.55      6.63 o 
   9   3   5      354.49      358.98     11.06 o 
 -10   4   5      119.25      108.76     12.86 o 
  -8   4   5     2628.42     2648.42     25.79 o 
  -6   4   5     2035.87     1991.94     16.40 o 
  -4   4   5      819.83      820.37     11.12 o 
  -2   4   5     6187.61     6029.99     25.40 o 
   0   4   5      166.11      169.64      6.91 o 
   2   4   5     2685.36     2671.40     33.07 o 
   4   4   5     1032.43     1054.94     12.51 o 
   6   4   5      399.14      427.74     11.84 o 
   8   4   5      589.21      601.38     17.78 o 
  -9   5   5     1198.43     1268.65     35.59 o 
  -7   5   5       49.35       41.62     13.59 o 
  -5   5   5     3875.61     3896.03     29.93 o 
  -3   5   5      355.70      369.72     11.46 o 
  -1   5   5     2134.73     2104.67     39.87 o 
   1   5   5     2261.89     2197.34     34.83 o 
   3   5   5        3.61        1.83      9.39 o 
   5   5   5     1386.24     1215.77     24.75 o 
   7   5   5      176.31      148.70     21.78 o 
  -8   6   5      635.66      660.96     29.90 o 
  -6   6   5      596.73      623.04     20.05 o 
  -4   6   5      345.30      358.63     16.65 o 
  -2   6   5     4406.76     4374.26     43.75 o 
   0   6   5      367.74      328.91     15.20 o 
   2   6   5     1953.60     2093.02    113.87 o 
   4   6   5      304.93      386.77     18.73 o 
   6   6   5      386.34      383.38     24.82 o 
  -5   7   5     1769.52     1809.53     38.06 o 
  -3   7   5      333.51      338.31     20.94 o 
  -1   7   5     1059.76     1094.99     27.04 o 
   1   7   5     1245.75     1318.29     63.59 o 
   3   7   5       41.19       51.26     19.26 o 
 -12   0   6      722.41      730.15     19.79 o 
 -10   0   6        1.08        0.73     11.62 o 
  -8   0   6     5400.38     5431.86     37.34 o 
  -6   0   6     2054.55     2016.68     23.19 o 
  -4   0   6     3475.67     3308.11     26.93 o 
  -2   0   6      241.96      204.00     12.31 o 
   0   0   6      173.22      150.99      7.77 o 
   2   0   6     7784.84     7664.38     40.39 o 
   4   0   6      646.48      646.70     11.15 o 
   6   0   6     2028.63     2053.47     23.22 o 
   8   0   6     1464.66     1489.70     23.60 o 
  10   0   6      122.40      121.11     16.51 o 
 -11   1   6     1194.77     1206.27     15.15 o 
  -9   1   6     1576.57     1595.57     18.96 o 
  -7   1   6      455.48      436.94      8.11 o 
  -5   1   6     4836.53     4858.70     23.45 o 
  -3   1   6      402.17      389.53      4.89 o 
  -1   1   6    18922.31    18945.03     37.61 o 
   1   1   6     4713.41     4723.57     20.63 o 
   3   1   6     1201.82     1240.02     10.23 o 
   5   1   6     3454.88     3445.61     19.01 o 
   7   1   6       35.46       36.95      7.87 o 
   9   1   6      361.78      357.10     11.47 o 
 -12   2   6     1078.93     1061.05     15.79 o 
 -10   2   6      339.39      280.28     10.44 o 
  -8   2   6     1042.13     1068.68     13.57 o 
  -6   2   6     1464.97     1461.82     10.97 o 
  -4   2   6     3815.04     3823.44     15.15 o 
  -2   2   6     5179.43     5013.52     20.22 o 
   0   2   6      339.37      346.65      7.41 o 
   2   2   6     7542.01     7422.08     26.56 o 
   4   2   6       91.81       97.48      5.79 o 
   6   2   6     1199.73     1227.97     12.31 o 
   8   2   6      380.61      394.62     11.02 o 
  10   2   6       14.33        6.79     11.71 o 
 -11   3   6      857.58      845.67     18.84 o 
  -9   3   6      904.69      961.20     20.12 o 
  -7   3   6     2101.42     2029.46     16.81 o 
  -5   3   6     5768.45     5614.68     21.22 o 
  -3   3   6      385.14      395.25      6.00 o 
  -1   3   6     4225.72     4068.19     21.69 o 
   1   3   6     1196.47     1201.85     11.50 o 
   3   3   6      740.25      709.81      9.70 o 
   5   3   6     5023.40     4778.59     38.92 o 
   7   3   6      429.07      400.98     10.15 o 
   9   3   6      451.02      501.92     13.15 o 
 -10   4   6      141.95      118.24     13.82 o 
  -8   4   6     1192.29     1195.36     16.79 o 
  -6   4   6      954.82      938.11     12.64 o 
  -4   4   6     1968.78     2006.98     15.51 o 
  -2   4   6     2582.36     2519.97     19.88 o 
   0   4   6      186.70      195.57      7.93 o 
   2   4   6     4619.52     4604.23     53.12 o 
   4   4   6      135.68      166.41      9.31 o 
   6   4   6      989.86      966.20     15.80 o 
   8   4   6      349.94      376.28     13.57 o 
  -9   5   6      729.49      763.83     31.10 o 
  -7   5   6       78.16       84.14     14.32 o 
  -5   5   6     1946.18     1958.28     25.92 o 
  -3   5   6       55.04       60.62     11.34 o 
  -1   5   6     6589.35     6133.00     56.67 o 
   1   5   6     2145.07     1960.48     34.29 o 
   3   5   6      573.04      667.79     16.27 o 
   5   5   6     1095.03     1144.23     25.34 o 
   7   5   6        8.66        7.16     15.59 o 
  -8   6   6     1723.86     1764.58     35.09 o 
  -6   6   6      663.37      690.70     18.10 o 
  -4   6   6      863.59      873.54     24.70 o 
  -2   6   6      426.59      440.12     20.37 o 
   0   6   6       73.99       81.31     13.41 o 
   2   6   6     1921.85     1856.39     78.18 o 
   4   6   6      250.06      249.63     18.10 o 
   6   6   6      695.65      632.14     36.01 o 
  -5   7   6     1043.12     1093.53     52.78 o 
  -3   7   6       60.84       70.67     17.94 o 
  -1   7   6     2309.24     2201.82     35.73 o 
   1   7   6      746.99      742.76     29.86 o 
   3   7   6      191.76      243.13     24.49 o 
 -12   0   7      556.03      530.47     18.59 o 
 -10   0   7      352.35      390.07     15.37 o 
  -8   0   7     2363.70     2340.46     26.56 o 
  -6   0   7     2960.34     2985.72     24.13 o 
  -4   0   7     3782.01     3621.72     18.91 o 
  -2   0   7      283.51      175.54      7.29 o 
   0   0   7     9850.75    10542.17     41.97 o 
   2   0   7     6608.98     6599.35     40.68 o 
   4   0   7       37.44       36.29     10.05 o 
   6   0   7     1435.14     1447.15     22.39 o 
   8   0   7       38.93       41.45     13.72 o 
  10   0   7      174.37      170.66     16.90 o 
 -11   1   7     1224.89     1254.52     16.12 o 
  -9   1   7     1278.42     1265.21     17.52 o 
  -7   1   7     4851.99     4820.23     21.92 o 
  -5   1   7     6794.05     6819.42     21.98 o 
  -3   1   7      577.83      664.61      6.71 o 
  -1   1   7     4459.12     4234.96     32.50 o 
   1   1   7     1837.41     1877.37     14.92 o 
   3   1   7     1939.85     1919.57     18.10 o 
   5   1   7     1335.98     1335.10     13.10 o 
   7   1   7       44.11       44.83      9.04 o 
   9   1   7      982.49     1000.79     15.23 o 
 -10   2   7      513.16      526.20     12.47 o 
  -8   2   7     1677.20     1720.07     15.24 o 
  -6   2   7       76.77       83.95      5.49 o 
  -4   2   7     5652.27     5599.56     25.53 o 
  -2   2   7     3068.52     2991.87     14.08 o 
   0   2   7      321.53      312.23      7.48 o 
   2   2   7     2224.49     2155.08     16.38 o 
   4   2   7       54.33       44.88      6.57 o 
   6   2   7     5020.59     4990.51     32.38 o 
   8   2   7      536.01      544.19     12.88 o 
 -11   3   7     1766.16     1730.13     24.19 o 
  -9   3   7     3295.83     3242.77     38.29 o 
  -7   3   7      742.43      705.81     13.64 o 
  -5   3   7     3841.91     3736.14     25.12 o 
  -3   3   7       18.12       21.41      5.75 o 
  -1   3   7     8369.75     8180.61     26.07 o 
   1   3   7     1527.49     1504.24     17.71 o 
   3   3   7     1390.14     1397.63     13.59 o 
   5   3   7      188.97      191.54      8.27 o 
   7   3   7       15.79       10.25      8.23 o 
   9   3   7      331.35      354.28     13.50 o 
 -10   4   7      266.37      279.93     15.40 o 
  -8   4   7     1228.66     1252.25     18.07 o 
  -6   4   7      286.43      285.15      9.64 o 
  -4   4   7     3132.56     3100.08     19.64 o 
  -2   4   7     1413.29     1395.00     16.83 o 
   0   4   7      933.22      909.07     13.99 o 
   2   4   7     1855.48     1832.22     27.05 o 
   4   4   7        4.07        3.04      8.95 o 
   6   4   7     2984.12     2816.33     27.67 o 
   8   4   7      272.78      257.44     15.43 o 
  -9   5   7      309.16      330.65     26.99 o 
  -7   5   7     2918.56     2954.55     31.18 o 
  -5   5   7     3079.21     3110.52     28.16 o 
  -3   5   7      218.34      240.62     17.14 o 
  -1   5   7     1348.47     1284.93     26.21 o 
   1   5   7      780.15      751.50     19.61 o 
   3   5   7      925.07      883.05     21.43 o 
   5   5   7      658.91      688.27     22.82 o 
   7   5   7       30.95       35.27     16.60 o 
  -6   6   7      816.14      847.32     22.73 o 
  -4   6   7     1114.03     1162.27     27.99 o 
  -2   6   7      342.09      376.15     19.93 o 
   0   6   7     2079.45     1894.29     32.50 o 
   2   6   7     1876.01     1783.62     28.42 o 
   4   6   7       24.19       12.37     20.54 o 
  -5   7   7     1367.04     1413.84     59.87 o 
  -3   7   7       37.84       25.84     19.06 o 
  -1   7   7     1163.10     1196.07     29.64 o 
   1   7   7      380.55      372.91     26.94 o 
 -12   0   8     1180.74     1194.91     23.94 o 
 -10   0   8      338.69      355.00     15.81 o 
  -8   0   8      275.35      293.50     14.33 o 
  -6   0   8     4068.49     3994.28     31.22 o 
  -4   0   8     8931.45     8668.93     51.68 o 
  -2   0   8     8917.00     9328.17     46.57 o 
   0   0   8     2834.97     2859.19     44.51 o 
   2   0   8     3102.71     3048.86     30.71 o 
   4   0   8       80.94       80.24     14.23 o 
   6   0   8     3258.05     3251.85     32.15 o 
   8   0   8      120.78      120.69     16.06 o 
 -11   1   8     1200.37     1224.54     16.11 o 
  -9   1   8      603.47      592.41     12.31 o 
  -7   1   8     2358.93     2346.24     17.42 o 
  -5   1   8     6794.21     6784.22     26.19 o 
  -3   1   8      948.30      955.67      9.09 o 
  -1   1   8     2654.66     2473.97     15.31 o 
   1   1   8      459.84      462.79     10.06 o 
   3   1   8     3020.75     2970.99     24.91 o 
   5   1   8      436.04      430.96     13.05 o 
   7   1   8       46.04       42.16     10.29 o 
   9   1   8       31.26       34.23     11.74 o 
 -10   2   8     1068.49     1092.73     15.71 o 
  -8   2   8     3588.32     3532.82     22.58 o 
  -6   2   8       35.51       45.35      6.58 o 
  -4   2   8     4464.46     4368.01     18.40 o 
  -2   2   8      940.57      950.85     10.35 o 
   0   2   8     9674.56     9486.18     33.03 o 
   2   2   8     3820.41     3772.40     30.88 o 
   4   2   8       76.43       72.85      8.65 o 
   6   2   8     1194.89     1191.29     16.02 o 
   8   2   8      321.75      313.51     13.07 o 
 -11   3   8     1203.23     1306.69     22.74 o 
  -9   3   8      103.27       97.44     13.47 o 
  -7   3   8     1633.73     1589.10     18.57 o 
  -5   3   8     2173.39     2171.81     17.29 o 
  -3   3   8     1129.21     1100.93     13.86 o 
  -1   3   8     4144.96     3996.96     26.54 o 
   1   3   8     3430.09     3440.96     21.11 o 
   3   3   8      868.22      860.27     13.23 o 
   5   3   8       11.90       10.70      8.83 o 
   7   3   8     1597.01     1495.71     17.81 o 
 -10   4   8      562.13      555.84     18.75 o 
  -8   4   8     1451.04     1494.63     19.83 o 
  -6   4   8      214.85      213.69      9.46 o 
  -4   4   8     3400.04     3340.84     23.69 o 
  -2   4   8     1398.85     1389.65     18.27 o 
   0   4   8     4671.12     4539.00     28.95 o 
   2   4   8     2546.10     2579.52     25.96 o 
   4   4   8       28.27       20.06     11.34 o 
   6   4   8      970.29      932.66     21.92 o 
  -9   5   8      414.94      404.24     35.57 o 
  -7   5   8     1256.94     1252.29     21.60 o 
  -5   5   8     3345.32     3287.01     40.15 o 
  -3   5   8      400.88      391.91     18.94 o 
  -1   5   8      989.24      999.13     25.63 o 
   1   5   8        7.63        4.85     13.93 o 
   3   5   8     1615.26     1599.31     28.65 o 
   5   5   8      294.90      284.79     19.97 o 
  -6   6   8     1152.66     1151.82     46.67 o 
  -4   6   8     2593.90     2586.70     39.39 o 
  -2   6   8     1999.29     1911.69     34.19 o 
   0   6   8      789.84      765.80     25.39 o 
   2   6   8      991.45      986.49     24.56 o 
   4   6   8       24.77       18.82     21.67 o 
  -3   7   8      225.32      227.35     21.88 o 
  -1   7   8      726.96      782.70     52.20 o 
   1   7   8      258.48      284.93     36.04 o 
 -10   0   9     1112.30     1123.78     26.61 o 
  -8   0   9     5545.48     5246.74     46.77 o 
  -6   0   9     1779.58     1738.27     22.86 o 
  -4   0   9     7629.78     7338.79     49.38 o 
  -2   0   9      237.34      216.07      9.01 o 
   0   0   9     3295.65     3417.17     28.24 o 
   2   0   9     1377.16     1404.33     21.53 o 
   4   0   9     1038.87     1018.77     23.38 o 
   6   0   9     1785.23     1789.41     31.10 o 
   8   0   9     1950.01     1950.65     30.71 o 
 -11   1   9     2784.95     2811.32     30.40 o 
  -9   1   9       69.23       63.50      9.10 o 
  -7   1   9      433.04      445.73     10.28 o 
  -5   1   9      915.77      886.29     11.81 o 
  -3   1   9     2662.91     2703.55     16.77 o 
  -1   1   9     3765.63     3803.02     28.43 o 
   1   1   9      177.21      196.09      9.48 o 
   3   1   9     2039.78     2041.58     21.92 o 
   5   1   9      143.73      152.40     11.69 o 
   7   1   9     2094.59     2092.66     20.29 o 
 -10   2   9      774.53      803.41     14.86 o 
  -8   2   9     1889.12     1930.48     19.40 o 
  -6   2   9     1105.34     1093.56     12.66 o 
  -4   2   9     3870.17     3774.84     19.30 o 
  -2   2   9      408.82      417.38      8.82 o 
   0   2   9     5851.91     5764.06     68.51 o 
   2   2   9     5212.38     5241.65     40.74 o 
   4   2   9      385.89      388.18     11.98 o 
   6   2   9      362.01      355.54     14.17 o 
   8   2   9       49.02       51.29     12.21 o 
  -9   3   9       10.38       17.48     11.23 o 
  -7   3   9     2949.58     2946.92     24.76 o 
  -5   3   9     3230.47     3137.20     27.53 o 
  -3   3   9      797.99      808.33     15.17 o 
  -1   3   9      183.42      170.44      8.33 o 
   1   3   9     2983.29     3021.48     38.96 o 
   3   3   9     2484.14     2417.94     30.84 o 
   5   3   9     1100.36     1034.13     17.09 o 
   7   3   9      473.68      461.68     16.12 o 
  -8   4   9     1699.69     1704.56     26.87 o 
  -6   4   9      822.21      807.17     13.66 o 
  -4   4   9     3011.72     2981.14     30.62 o 
  -2   4   9      239.95      240.64     12.21 o 
   0   4   9     2796.74     2699.52     24.55 o 
   2   4   9     2865.02     2825.93     33.02 o 
   4   4   9      342.69      350.49     15.16 o 
   6   4   9      381.02      412.67     18.51 o 
  -7   5   9       63.49       72.63     12.87 o 
  -5   5   9      172.06      181.29     18.79 o 
  -3   5   9     1421.16     1358.92     29.09 o 
  -1   5   9     2504.35     2367.76     37.39 o 
   1   5   9       12.60        5.56     17.76 o 
   3   5   9      755.18      725.85     23.56 o 
   5   5   9       15.12       15.59     22.26 o 
  -6   6   9      497.83      507.35     24.62 o 
  -4   6   9     2318.46     2380.80     39.67 o 
  -2   6   9       90.05      100.21     19.65 o 
   0   6   9     1008.18     1013.20     29.26 o 
   2   6   9      484.57      440.96     21.28 o 
 -10   0  10     3327.34     3496.01     34.97 o 
  -8   0  10     2289.20     2236.18     29.30 o 
  -6   0  10       45.43       45.54     11.66 o 
  -4   0  10     4565.97     4498.91     49.77 o 
  -2   0  10       78.58       86.00      9.14 o 
   0   0  10     5420.77     5668.04     43.68 o 
   2   0  10     3435.33     3467.12     32.64 o 
   4   0  10      351.09      338.67     17.61 o 
   6   0  10       26.30       18.97     16.16 o 
   8   0  10      608.38      592.08     24.29 o 
 -11   1  10      698.06      695.40     15.50 o 
  -9   1  10      303.36      296.87     11.53 o 
  -7   1  10     4130.02     4148.35     28.28 o 
  -5   1  10       70.58       79.00      7.80 o 
  -3   1  10     2307.33     2209.73     16.25 o 
  -1   1  10     2252.48     2193.92     14.99 o 
   1   1  10     1464.19     1509.96     16.81 o 
   3   1  10     1086.24     1111.09     16.43 o 
   5   1  10        2.21        3.55     11.44 o 
   7   1  10     1554.51     1541.88     22.09 o 
 -10   2  10     1756.76     1802.18     20.08 o 
  -8   2  10     1080.85     1088.39     14.54 o 
  -6   2  10     2460.71     2348.67     17.91 o 
  -4   2  10     8073.28     7670.57     30.74 o 
  -2   2  10       93.58       87.13      7.83 o 
   0   2  10      302.43      293.57     10.27 o 
   2   2  10      496.00      474.70     12.43 o 
   4   2  10      907.72      918.68     16.29 o 
   6   2  10      626.93      631.37     16.40 o 
  -9   3  10       59.12       70.75     11.91 o 
  -7   3  10     1267.33     1298.52     18.92 o 
  -5   3  10       55.13       58.61      9.38 o 
  -3   3  10     1378.70     1381.83     23.09 o 
  -1   3  10     3018.81     2928.15     25.52 o 
   1   3  10     2267.13     2285.48     24.17 o 
   3   3  10     2393.79     2454.29     24.11 o 
   5   3  10       10.08       10.50     10.53 o 
   7   3  10      400.72      420.47     18.40 o 
  -8   4  10      946.74      978.08     18.73 o 
  -6   4  10      863.50      856.42     16.00 o 
  -4   4  10     4819.01     4807.13     34.12 o 
  -2   4  10       13.57       17.57     11.27 o 
   0   4  10      526.76      569.84     15.83 o 
   2   4  10      579.49      569.20     18.67 o 
   4   4  10      514.73      509.30     17.31 o 
   6   4  10      240.23      214.28     16.19 o 
  -7   5  10     2388.84     2417.79     51.93 o 
  -5   5  10       15.62       19.35     11.89 o 
  -3   5  10     1164.40     1192.04     29.94 o 
  -1   5  10      990.61      951.73     28.67 o 
   1   5  10      592.88      569.70     40.63 o 
   3   5  10      294.64      274.55     20.66 o 
  -4   6  10     1364.10     1379.23     33.74 o 
  -2   6  10       29.24       41.62     18.93 o 
   0   6  10     1542.33     1495.56     37.32 o 
   2   6  10     1322.39     1306.66     35.86 o 
 -10   0  11     1870.49     1978.88     32.00 o 
  -8   0  11       40.42       54.30     14.70 o 
  -6   0  11     3209.80     3223.44     33.10 o 
  -4   0  11     2650.52     2562.16     27.77 o 
  -2   0  11      324.53      321.78     11.75 o 
   0   0  11     2079.79     2223.45     28.96 o 
   2   0  11      218.05      250.28     15.54 o 
   4   0  11      201.65      194.44     16.72 o 
   6   0  11      485.55      480.91     22.52 o 
  -9   1  11      499.95      524.85     13.51 o 
  -7   1  11     2735.40     2705.16     24.14 o 
  -5   1  11       71.85       63.20      8.52 o 
  -3   1  11     4262.25     4250.38     23.24 o 
  -1   1  11     1073.30     1127.95     12.42 o 
   1   1  11     2492.40     2473.67     22.25 o 
   3   1  11     3816.70     3857.99     28.02 o 
   5   1  11        0.52        0.00     12.26 o 
   7   1  11       23.98       18.72     14.10 o 
 -10   2  11     1572.51     1661.80     24.15 o 
  -8   2  11      403.63      402.88     12.80 o 
  -6   2  11      686.28      722.15     12.45 o 
  -4   2  11     2866.48     2809.48     22.68 o 
  -2   2  11      423.40      412.46     11.96 o 
   0   2  11     3516.68     3511.35     26.31 o 
   2   2  11        8.23       14.67     10.13 o 
   4   2  11      525.52      535.14     15.04 o 
   6   2  11      281.01      287.25     14.65 o 
  -9   3  11      363.11      380.57     15.12 o 
  -7   3  11     1808.24     1810.40     31.58 o 
  -5   3  11     1140.29     1088.57     22.47 o 
  -3   3  11     5113.52     4976.92     35.93 o 
  -1   3  11     1607.71     1548.10     24.04 o 
   1   3  11       72.34       74.31     13.04 o 
   3   3  11     1158.41     1174.94     22.26 o 
   5   3  11       97.91       95.23     14.83 o 
  -8   4  11      152.08      149.22     15.02 o 
  -6   4  11      697.30      698.39     20.67 o 
  -4   4  11     1653.15     1664.97     23.25 o 
  -2   4  11      237.45      237.59     14.53 o 
   0   4  11     2097.46     2053.01     27.42 o 
   2   4  11       30.14       29.20     13.40 o 
   4   4  11      246.86      245.70     16.42 o 
  -5   5  11        0.55        9.44     12.45 o 
  -3   5  11     1728.11     1712.75     24.80 o 
  -1   5  11      356.56      346.77     23.92 o 
   1   5  11     1893.82     1899.88     56.03 o 
   3   5  11     2383.57     2326.86     47.40 o 
  -2   6  11      105.12      107.55     22.04 o 
 -10   0  12     1018.00     1025.00     26.11 o 
  -8   0  12      257.15      245.09     17.14 o 
  -6   0  12     2006.84     1969.32     34.32 o 
  -4   0  12     1656.26     1594.19     24.61 o 
  -2   0  12     1055.78     1196.61     20.58 o 
   0   0  12     1587.86     1767.56     25.30 o 
   2   0  12     1398.34     1355.51     24.89 o 
   4   0  12     1865.42     1899.02     30.56 o 
   6   0  12      313.67      301.34     20.84 o 
  -9   1  12     1364.86     1386.73     27.95 o 
  -7   1  12     1749.78     1786.70     22.14 o 
  -5   1  12      328.85      316.77     12.22 o 
  -3   1  12     3097.29     2894.25     22.60 o 
  -1   1  12      111.53      107.45      8.25 o 
   1   1  12     1014.81     1082.21     15.74 o 
   3   1  12     1287.41     1285.63     18.23 o 
   5   1  12      163.99      152.64     13.60 o 
  -8   2  12       39.70       35.34     10.63 o 
  -6   2  12     1649.66     1685.49     24.94 o 
  -4   2  12      255.83      275.74     11.97 o 
  -2   2  12      725.00      697.62     14.28 o 
   0   2  12     1924.29     1937.08     19.76 o 
   2   2  12       37.98       34.47     11.41 o 
   4   2  12      804.27      818.58     17.63 o 
  -7   3  12     2140.22     2120.11     27.64 o 
  -5   3  12        6.64       15.29     14.60 o 
  -3   3  12     3131.50     3061.65     31.13 o 
  -1   3  12       10.86       15.03     12.83 o 
   1   3  12     1878.74     1896.81     34.45 o 
   3   3  12      683.34      741.51     20.53 o 
  -6   4  12     1276.97     1279.81     26.31 o 
  -4   4  12      270.20      290.51     15.98 o 
  -2   4  12      521.36      532.35     18.27 o 
   0   4  12     1132.30     1121.63     21.49 o 
   2   4  12      151.76      153.85     15.93 o 
  -5   5  12      216.11      219.77     15.44 o 
  -3   5  12     1503.85     1525.43     25.15 o 
  -1   5  12       87.35       76.81     15.25 o 
   1   5  12      330.78      310.59     26.36 o 
  -8   0  13      642.20      689.58     22.41 o 
  -6   0  13     2431.76     2440.00     39.09 o 
  -4   0  13      343.53      409.76     17.64 o 
  -2   0  13      893.24      827.49     22.86 o 
   0   0  13     1622.74     1663.14     26.04 o 
   2   0  13        6.71       17.28     15.11 o 
   4   0  13     1045.16     1059.05     34.21 o 
  -9   1  13     1330.65     1325.12     20.15 o 
  -7   1  13     1308.16     1323.99     24.30 o 
  -5   1  13      851.37      854.78     16.72 o 
  -3   1  13     3104.83     2972.95     27.36 o 
  -1   1  13        6.42        4.97      9.07 o 
   1   1  13     1161.21     1251.48     17.49 o 
   3   1  13       52.27       65.61     11.74 o 
  -8   2  13       73.85       76.24     12.81 o 
  -6   2  13     2923.82     2832.27     25.91 o 
  -4   2  13      451.06      435.97     14.45 o 
  -2   2  13     1825.75     1781.28     21.01 o 
   0   2  13      948.62      984.82     14.56 o 
   2   2  13      197.95      205.08     12.81 o 
   4   2  13      491.07      503.26     16.59 o 
  -7   3  13      488.33      513.13     20.93 o 
  -5   3  13      635.43      663.60     21.92 o 
  -3   3  13     1496.12     1524.40     25.25 o 
  -1   3  13      105.05      101.85     14.88 o 
   1   3  13      921.32      939.37     21.10 o 
   3   3  13      465.13      506.24     20.01 o 
  -6   4  13     1805.13     1778.99     31.22 o 
  -4   4  13      283.94      280.20     16.35 o 
  -2   4  13     1060.71     1029.06     23.36 o 
   0   4  13      791.73      813.45     20.25 o 
  -8   0  14      147.01      155.11     18.05 o 
  -6   0  14     2574.29     2551.05     41.92 o 
  -4   0  14       19.47       23.86     19.53 o 
  -2   0  14     2053.05     1941.35     31.61 o 
   0   0  14      269.48      296.40     15.99 o 
   2   0  14      463.41      491.38     20.33 o 
  -7   1  14       30.13       25.81     12.35 o 
  -5   1  14     1367.53     1356.28     20.73 o 
  -3   1  14     1646.89     1754.48     23.25 o 
  -1   1  14      227.37      230.64     11.37 o 
   1   1  14     1771.61     1812.79     20.68 o 
   3   1  14      166.03      175.02     13.52 o 
  -6   2  14     1193.50     1231.02     20.29 o 
  -4   2  14        1.93        4.54     11.78 o 
  -2   2  14     1414.59     1375.48     20.50 o 
   0   2  14      891.09      932.49     15.15 o 
   2   2  14      389.21      387.06     13.94 o 
  -5   3  14     1120.57     1051.93     26.52 o 
  -3   3  14     1025.30     1018.50     30.86 o 
  -1   3  14      886.58      932.67     21.67 o 
   1   3  14     1230.91     1296.15     24.41 o 
  -2   4  14     1003.75      980.09     29.01 o 
  -6   0  15      518.41      450.42     27.61 o 
  -4   0  15      146.76      200.13     25.11 o 
  -2   0  15     1623.79     1795.32     46.79 o 
   0   0  15      269.47      294.00     17.42 o 
  -5   1  15     1493.84     1464.58     22.53 o 
  -3   1  15      792.76      825.34     19.78 o 
  -1   1  15      418.02      413.94     13.43 o 
   1   1  15      671.50      742.74     16.23 o 
  -4   2  15       50.22       50.14     13.16 o 
  -2   2  15      495.28      496.59     17.91 o 
   0   2  15       60.72       78.14     10.91 o 
                                                 
